# Supplementary material for: Adaptive divergence in resistance to herbivores in Datura stramonium
Source: PeerJ. 2015 Nov 26;3:e1411. doi: 10.7717/peerj.1411 (PMC4671194; doi:10.7717/peerj.1411)
Supplement: Supplemental Information 1 — Data of trichome density, atropine and scopolamine concentration in plants of Datura stramonium from 13 populations in Central Mexico. [file peerj-03-1411-s001.txt]

population	trichomes	atropine	scopolamine
acatzingo	8.68	0.12757306	0.1001165
acatzingo	9.56	0.10693459	0.1045517
acatzingo	8.74	0.13189427	0.0795437
acatzingo	7.34	0.25268312	0.1067299
acatzingo	8.14	0.06664559	0.2482277
acatzingo	11.8222222	0.19043056	0.0970108
acatzingo	9.14	0.28441818	0.1580836
acatzingo	11.42	0.20462538	0.1724223
acatzingo	8.24	1.07902564	0.3717456
acatzingo	6.88	0.51411056	0.1517692
atlixco	11.3	1.70304616	0.3744493
atlixco	4.68	1.06006929	0.3772951
atlixco	7.76	1.2098526	1.5014664
atlixco	14.66	0.75380945	0.9166323
atlixco	9.96	0.07722952	0.2491961
atlixco	9.34	0.38342124	0.7942431
atlixco	5.62	0.13515193	0.1632231
atlixco	7.5	0.10839074	0.1244455
atlixco	5.1	0.92748318	0.2741228
atlixco	14.52	0.55407593	1.0004044
esperanza	7.44	1.08363723	0.1945194
esperanza	8.98	0.20198058	0.1893902
esperanza	3.68	0.19374824	0.2311574
esperanza	5.3	0.56729139	0.2042757
esperanza	5.04	0.45888259	0.4138015
esperanza	9	0.35990673	0.3401217
esperanza	17.66	0.42617219	1.7302661
esperanza	17.5111111	1.05647592	0.8345153
esperanza	11.58	0.47229034	0.7407553
patria nueva	11.56	0.33599935	0.3645555
patria nueva	12.64	0.14195195	0.3440387
patria nueva	8.58	0.1897527	0.4924367
patria nueva	8.08	0.30904311	0.2786248
patria nueva	8.32	0.41770831	0.4964859
patria nueva	9.74	0.10748315	0.2518752
patria nueva	9.66666667	0.09418521	0.1391633
patria nueva	10.62	0.44685637	0.7505348
patria nueva	17.38	0.12141838	0.285814
patria nueva	29.66	1.00645323	0.2734257
Taxco	10.92	0.40355125	0.0819017
Taxco	5.66	0.05544342	0.0374431
Taxco	15.2	0.15359454	0.0353317
Taxco	18.2	0.65110147	0.4833698
Taxco	7.26	0.94689891	0.0758032
Taxco	5.48	2.3238471	1.016461
Taxco	9.38	3.67762826	0.1265151
Taxco	3.82	0.67434639	0.2884944
Taxco	3.98	0.1519083	0.2730219
Taxco	10.34	0.54073393	0.247052
teotihuacan	7.92	1.10991422	0.4996171
teotihuacan	10.22	0.35964848	0.2945013
teotihuacan	4.76	0.55474846	0.8915828
teotihuacan	11	0.13620312	0.4752013
teotihuacan	7.5	0.18466753	0.1894211
teotihuacan	8.28	0.2830188	0.1512803
teotihuacan	7.56	0.59503419	0.2333824
teotihuacan	12.34	0.474502	0.2598356
teotihuacan	9	0.23731125	0.1898012
ticuman	4.76	2.53342586	0.9750446
ticuman	8.26	0.19762846	1.0186585
ticuman	5.1	0.06296967	2.7620737
ticuman	6.62	0.1586757	0.393465
ticuman	8.24	0.39763811	0.2568405
ticuman	6.8	2.32564502	4.4565676
ticuman	6.9	0.13491128	1.2699039
ticuman	9.98	1.24474476	1.9403935
ticuman	5.02	2.2241912	4.3855042
ticuman	4.4	0.11009204	1.432381
tlaxiaca	5.8	0.24476737	0.3210407
tlaxiaca	12.4	0.45791304	0.7601219
tlaxiaca	9.68	0.29889428	1.0480344
tlaxiaca	13.14	0.36867453	0.4313956
tlaxiaca	4.22	0.20250887	0.1558255
tlaxiaca	8.78	0.12696337	0.128652
tlaxiaca	6.26	0.37603001	0.1866329
tlaxiaca	10.54	0.21855707	0.7850527
tlaxiaca	13.5	0.30497421	0.30663
tula	2.76	2.34806934	3.1321412
tula	5.62	5.7847321	9.2019264
tula	8.38	2.28710085	2.4345937
tula	5.12	1.53657658	1.3594771
tula	4.68	6.52576606	1.7648678
tula	5.4	1.35135135	0.9884428
tula	6.6	2.78175111	3.1951499
tula	6.68	2.97409709	1.2990342
tula	9.7	4.25190741	3.4806267
tula	5.72	1.45424612	1.186092
tzin tzun tzan	10.24	0.6239455	3.4816047
tzin tzun tzan	7.82	0.47958406	1.7803141
tzin tzun tzan	2.68	1.93103448	9.6281271
tzin tzun tzan	0.82	0.30117468	0.5416817
tzin tzun tzan	2.16	0.20932094	0.2456564
tzin tzun tzan	3	3.42864399	3.2551783
tzin tzun tzan	3.96	0.29058015	0.5064842
tzin tzun tzan	4.24	1.44109954	8.2877553
tzin tzun tzan	2.02	0.12010405	0.1715461
tzin tzun tzan	5.96	1.1185789	2.0576132
valsequillo	6.7	1.518253	0.167652
valsequillo	9.46	0.671824	0.0415541
valsequillo	6.2	1.0800612	0.0165299
valsequillo	8.26	1.400344	0.0298423
valsequillo	2.88	2.0688387	0.0504069
valsequillo	8.12	0.9469514	0.0186178
valsequillo	2.86	3.9273441	0.057714
valsequillo	2.82	1.7515589	0.0150338
valsequillo	3.82	2.3365455	0.0136435
valsequillo	9.84	1.9741403	0.0346284
xalmimilulco	4.66	2.04504249	2.3556648
xalmimilulco	4	0.95992125	1.1877369
xalmimilulco	6.5	1.26753401	3.4388293
xalmimilulco	4.26	5.86902961	4.7150573
xalmimilulco	6.4	5.0978264	3.7726007
xalmimilulco	6.82	3.36755022	0.7056105
xalmimilulco	4.24	3.3093977	2.7163096
xalmimilulco	2.94	1.45946234	1.716642
xalmimilulco	2.56	1.61024545	2.4755508
xalmimilulco	4.22	1.90351154	2.0488003
zirahuen	5.32	1.03665057	4.4031282
zirahuen	3.32	0.36446311	1.6226041
zirahuen	4.3	1.05400596	3.619136
zirahuen	4.66	0.10279729	0.2882014
zirahuen	5.52	0.33776252	2.4479804
zirahuen	5.14	0.33041985	1.8569214
zirahuen	3.08	0.93185074	1.6309461
zirahuen	6.24	1.00394234	1.2077983
zirahuen	6.98	0.01390433	1.2682636
zirahuen	4.58	1.00928246	1.3399384
